# Supplementary material for: Evaluation of potential reference genes for quantitative RT-PCR analysis in spotted sea bass (Lateolabrax maculatus) under normal and salinity stress conditions
Source: PeerJ. 2018 Sep 19;6:e5631. doi: 10.7717/peerj.5631 (PMC6151123; doi:10.7717/peerj.5631)
Supplement: Table S3 — The raw data (Ct values) of two experimental sample sets: different tissues, salinity stress. Each Ct value of the replicated sample indicates the average performance of three technical duplicates by qRT-PCR. [file peerj-06-5631-s005.xlsx]

## Sheet: Sheet1
The raw Ct values of two experimental sample sets: different tissues, salinity stress.
Experiment	Conditions	Replicated samples	Ct values
			18S rRNA	ACTB	B2M	EF1A	GAPDH	HRPT	RNAPol II	RPL7	TUBA
Tissue	intestine	1	11.6527	21.1789	19.6096	20.0717	22.0432	24.7582	25.5362	18.9814	23.9117
		1	11.2662	21.5092	19.6611	19.9807	22.4324	24.7383	25.5296	18.7361	23.5296
	muscle	2	10.0489	18.8085	23.0037	23.0858	15.6852	25.1067	28.912	20.6289	23.3833
		2	9.66364	18.38	22.3373	22.5765	15.4609	24.8393	28.4945	20.3837	23.1228
	spleen	3	11.152	18.6716	16.8048	18.6374	28.4634	22.1551	25.0756	18.2548	22.8584
		3	11.029	18.1758	16.6551	18.329	28.4665	22.2086	25.1303	18.1697	22.4023
	stomach	4	9.54612	18.9229	20.7565	20.6196	23.6417	26.2206	27.4702	19.865	23.6826
		4	9.25826	19.1439	20.1796	20.781	23.2282	25.7471	27.87	20.1918	23.1854
	brain	5	9.81916	18.9397	20.9234	21.1058	27.1054	24.4485	25.6954	21.4709	20.0553
		5	9.47013	18.5666	21.021	21.3571	26.8456	24.299	25.3254	21.1148	20.1056
	heart	6	9.84061	18.4989	18.4759	18.9165	21.3034	21.6906	26.0829	20.3825	22.6196
		6	10.0832	18.1957	18.166	18.7981	21.7244	21.6906	26.2685	19.8453	22.5789
	liver	7	10.4521	19.9353	19.3591	18.5603	22.9245	24.4298	26.9096	19.1355	23.2655
		7	10.1268	19.8944	19.7974	17.9872	22.7265	24.1063	26.4426	18.9621	23.2107
	gill	8	9.93627	18.0823	16.4002	19.0804	31.7509	24.5749	25.819	17.7576	23.6258
		8	10.325	18.3223	16.2104	19.3773	31.5318	24.7766	25.6898	17.8599	23.1609
	kidney	9	9.84762	17.441	20.1155	18.3948	21.834	22.1984	25.0935	19.3888	21.3824
		9	10.3462	17.6134	19.8505	18.6581	21.3531	22.6012	24.952	19.1931	21.1744
	pectoral fins	10	11.7118	20.2411	21.2352	22.1175	34.2664	29.3387	28.0738	20.4297	25.5836
		10	11.6291	20.2333	19.8101	22.3204	33.7644	29.6953	27.608	20.0813	25.9941
Salinity stress	0 ppt	11	11.1017	18.7936	16.8976	19.2435	27.0394	27.0494	26.175	18.4989	23.581
		11	10.5539	18.7716	16.8942	19.2267	26.8273	26.8216	25.7991	18.6069	23.6811
	12 ppt	12	10.3099	17.4267	16.4694	18.1918	28.7028	26.2465	26.1555	17.9384	23.432
		12	10.7975	17.0967	16.3735	18.1339	27.5633	26.2492	26.0559	17.7741	22.918
	30 ppt	13	10.7097	17.5342	16.7644	18.9433	25.06	26.0554	25.7197	17.9455	22.9496
		13	10.5121	17.4229	16.5352	18.7606	25.3831	26.2347	25.7064	18.107	22.8612
	45 ppt	14	9.97833	17.8631	17.1279	19.0645	25.7299	27.0545	25.2736	18.342	22.7167
		14	9.34299	17.3467	17.2797	19.0621	25.8342	26.7479	25.1624	18.7445	22.6031
